# Supplementary material for: Physiological differences between advanced CrossFit athletes, recreational CrossFit participants, and physically-active adults
Source: PLoS One. 2020 Apr 7;15(4):e0223548. doi: 10.1371/journal.pone.0223548 (PMC7138313; doi:10.1371/journal.pone.0223548)
Supplement: S1 Data — (CSV) [file pone.0223548.s001.csv]

ID	Group	Group_ID	Sex	Age	Height	Weight	BMI	IGF1	TEST	CORT	Resting Metabolic Rate	BIA_ICF	BIA_ECF	BIA_TBW	BIA_DLM	BIA_SMM	BIA_LBM	BIA_TBW-to-LBM	BIA_Arm Mass_Diff	BIA_LM_Arms	BIA_LM_Trunk	BIA_LM_Legs	BIA_Leg Mass_Diff	BIA_FM	BIA_PBF	BodPod_PBF	BodPod_PFFM	BodPod_FM	BodPod_FFM	BodPod_BM	BodPod_TBV	BodPod_Density	BodPod_Thoracic Gas Volume	DXA_PBF	DXA_TM	DXA_FM	DXA_LM	DXA_BMC	DXA_TM_Arms	DXA_LM_Arms	DXA_BMC_Arms	DXA_TM_Legs	DXA_LM_Legs	DXA_BMC_Legs	DXA_TM_Trunk	DXA_LM_Trunk	DXA_BMC_Trunk	C4_PBF	C4_FFM
T01	ADV	0	F	28	162.5	65.58	24.83502959	237.21745	49.64266904	15.55539386	1520	25.9001032	15.1046136	41.0047168	15.195332	31.7967992	56.2000488	0.729620662	0.012875536	6.38203944	24.94756	15.44934352	0.009351257	9.3893544	0.143153527	13.2	86.8	8.674	56.896	65.57	61.361	1.0686	3.153	15.6	63.242	9.878	53.364	2.669	7.617	6.524	0.384	23.051	18.315	0.999	29.08	25.714	0.843	12.91011277	57.11354804
T02	ADV	0	F	26	171.45	74.162352	25.22949257				1909	29.6195576	16.782904	46.4024616	17.4179328	36.6048744	63.8203944	0.727078891	0.002472188	7.3481904	28.0319856	17.78987824	0.012164217	10.3872568	0.13997555	12.9	87.1	21.1	142.673	163.773	69.423	1.07	3.423	13	71.684	9.291	62.392	3.422	9.454	8.172	0.528	23.751	19.877	1.255	34.358	31.019	1.058	13.61275245	64.06681461
T04	ADV	0	M	23	177.8	84.27	26.65689005	252.13855	1670	21.11312308	2102	35.380176	19.9126888	55.2928648	20.5023584	44.1798608	75.7952232	0.729503291	0.017291066	9.36213888	33.9286816	21.25985704	0.01145524	8.4821704	0.100645856	9.1	90.9	7.652	76.201	83.531	77.776	1.0781	4.09	10.9	81.335	8.869	72.466	3.653	11.149	10.038	0.584	26.552	23.623	1.344	38.928	35.057	1.198	7.553343426	77.9047975
T05	ADV	0	M	35	177.8	96.11	30.40220366	208.55545	254.4206667	9.785601642	1909	39.1903488	23.4053472	62.595696	22.9971144	49.214732	85.5928104	0.731319555	0.039937353	11.35340776	38.9181936	22.28043904	0.019354839	10.4779752	0.109065156	13	87	12.504	83.47	95.974	89.775	1.069	3.984	12.7	93.068	11.798	81.27	3.932	14.088	12.521	0.69	31.496	26.915	1.478	42.377	37.743	1.168	10.68039382	85.8450735
T06	ADV	0	F	29	171	67	22.91303307	218.7979	76.61921027	19.12760923	1473
T07	ADV	0	M	26	172.7	91.85	30.79601238	226.975	1670	29.28737944	1912	35.5162536	19.8219704	55.338224	20.6837952	44.1798608	76.0220192	0.727923628	0.017786561	9.09905552	33.2482936	20.7064748	0.014354067	15.9210792	0.173162309	12.1	87.9	24.392	177.421	201.813	85.454	1.0712	3.804	13.4	88.689	11.884	76.805	3.778	13.125	11.771	0.626	30.863	26.533	1.571	40.347	35.015	1.148	13.09437716	79.82281458
T08	ADV	0	F	30	145	65.3	31.05826397	280.1683	84.41401479	20.58927359	1693	26.3990544	15.422128	41.8211824	15.422128	32.5225464	57.2433104	0.730586371	0.015781923	6.27317736	25.0382784	17.36803768	0.017089591	7.3028312	0.113141251	12	88	17.101	125.256	142.357	60.269	1.0714	3.383	13.7	61.824	8.497	53.327	3.067	7.639	6.743	0.442	21.148	17.124	1.098	29.285	26.483	0.94	9.063627109	59.3814515
T09	ADV	0	M	22	180	93.77	28.94135802	232.24375	1670	16.50377237		37.7842136	21.6816976	59.4659112	22.3167264	47.3096456	81.7826376	0.727121464	0.009743136	10.19221224	36.2420008	21.61819472	0.016645859	11.793392	0.126030053	19.7	80.3	40.245	164.214	204.459	87.998	1.0539	4.16	20.2	89.382	18.083	71.299	3.644	12.22	10.15	0.576	30.715	24.452	1.353	41.738	32.949	1.121	12.84380726	81.72636193
R01	REC	1	F	25	161.5	56.43	21.63540339				2376	19.0962232	11.793392	30.8896152	11.3851592	22.906396	42.2747744	0.730686695	0.006382979	4.25015704	18.824068	11.6573144	0	13.2902456	0.239183673	22.1	77.9	27.438	96.572	124.01	53.651	1.0485	3.062	24.3	53.043	12.872	40.171	2.524	5.913	4.416	0.33	18.98	13.577	0.858	24.584	19.35	0.813	22.95370012	43.47722702
R02	REC	1	M	29	182.88	80.51	24.07228966	248.5558	83.61279386	13.50813902	1728	34.0194	19.8219704	53.8413704	19.504456	42.410852	73.3458264	0.734075448	0.005842259	9.28956416	33.7472448	21.5909792	0.000840689	7.2121128	0.089527027	15.9	84.1	28.181	148.801	176.982	75.562	1.0624	4.205	13.9	78.114	10.826	67.288	3.042	10.794	9.758	0.5	26.793	23.085	1.148	36.233	31.493	0.903	10.33122108	72.19233391
R03	REC	1	F	25	159	59.1	23.37723982	250.36825	121.2135702	17.40507289	1252	20.5930768	12.1109064	32.7039832	12.2016248	24.8114824	44.905608	0.728282828	0.018218623	4.52231224	19.731252	12.65068088	0.023387668	14.6056624	0.245426829	27.1	72.9	35.502	95.566	131.068	57.3	1.0375	2.962	27.1	57.36	15.523	41.837	2.192	6.994	5.143	0.308	21.118	14.615	0.776	25.764	19.318	0.632	26.83753594	43.23901626
R04	REC	1	F	34	156	59.2	24.32610125	222.71785	1670	48.09224879	1371	20.41164	12.020188	32.431828	11.793392	24.5846864	44.22522	0.733333333	0.021317829	4.73096456	20.1394848	12.8366536	0.015669516	14.7870992	0.25057648	24.4	75.6	31.489	97.639	129.128	56.132	1.0435	3.088	25.4	56.28	14.319	41.961	2.429	5.825	4.517	0.277	19.447	13.568	0.768	27.399	21.015	0.9	21.79734667	46.29597077
R05	REC	1	M	26	192	97.5	26.44856771	208.80835	398.4481678	20.58927359	2273	38.101728	22.5888816	60.6906096	22.3167264	47.7178784	83.007336	0.731147541	0.041884817	10.17860448	36.6955928	25.0382784	0.001450326	15.6942832	0.159007353	26.5	73.5	57.603	159.467	217.07	94.789	1.0387	4.602	25	95.1	23.819	71.281	3.754	12.718	9.748	0.601	32	23.757	1.483	45.369	33.835	1.18	22.89559168	75.17679811
R06	REC	1	M	47	185.5	102.7	29.84575817	203.83465	435.9455841	10.9722681	1850	36.9223888	21.999212	58.9216008	21.8177752	46.0849472	80.739376	0.729775281	0.018814675	9.55264752	34.8358656	23.41895496	0.013466718	22.0899304	0.21482135	20.4	79.6	20.916	81.583	102.499	97.406	1.0523	4.486	26.2	99.629	26.094	73.535	4.023	12.355	9.713	0.622	32.585	24.965	1.528	49.662	34.906	1.179	19.85370598	82.31024396
R07	REC	1	F	41	165.5	61.2	22.3437172	180.73645	64.05304329	18.6742178	1457	21.9084936	13.1088088	35.0173024	12.8820128	26.5804912	47.8993152	0.731060606	0.003717472	4.87157808	20.9105912	13.99784912	0.002595717	13.5170416	0.220088626	21.9	78.1	29.575	105.445	135.02	58.378	1.0489	3.242	22.8	59.095	13.455	45.641	2.541	7.038	5.421	0.358	21.393	15.595	0.864	26.876	21.643	0.801	21.72097814	47.90676138
R08	REC	1	M	37	172	93.4	31.57111952	219.93595	973.9059994	21.47331965	1833	36.1966416	20.0941256	56.2907672	21.0013096	45.3138408	77.2920768	0.728286385	0.040145985	9.74315616	34.7905064	20.53864576	0.011418533	14.8778176	0.161417323	14.7	85.3	29.807	173.033	202.84	86.374	1.0652	3.719	17.5	89.532	15.637	73.894	3.641	12.533	10.856	0.553	30.782	25.597	1.353	41.763	33.894	1.188	11.30170742	82.84420527
C01	CON	2	M	23	172	80.2	27.10924824	200.0833	448.8123061	24.48774285	1590	31.6153624	17.690088	49.3054504	18.4158352	39.1903488	67.7212856	0.7280643	0.017837235	8.2100152	30.61746	18.3024372	0.015484515	12.5191392	0.15602035	22.1	77..9	17.73	62.4	80.13	76.428	1.0484	3.638	24	77.568	18.628	58.94	2.812	10.229	8.181	0.41	25.724	19.467	1.043	37.141	27.778	0.856	17.76082565	65.95581783
C02	CON	2	M	22	183	87.1	26.00854012	187.31185	1318.35489	12.22263556	1444	32.88542	20.0034072	52.8888272	19.3230192	40.82328	72.2118464	0.73241206	0.020674646	8.25083848	30.8896152	22.30311864	0.005273834	14.7870992	0.169968717	15.6	84.4	13.566	73.228	86.795	81.645	1.0631	4.149	22.1	84.153	18.576	65.577	3.166	10.349	8.45	0.456	32.057	25.478	1.305	37.57	28.332	0.959	14.14866106	74.77651621
C03	CON	2	F	21	155	68	28.30385016	247.5442	80.80076573	27.89851137	1434	20.9105912	12.2016248	33.112216	12.1109064	25.2197152	45.2231224	0.73219659	0	4.88064992	20.6837952	13.36282032	0.012145749	22.6796	0.334001336	32.6	67.4	22.131	45.786	67.917	66.214	1.0257	2.846	36	65.062	23.392	41.67	2.586	6.977	4.52	0.3	24.368	14.588	0.832	29.814	19.466	0.874	32.73856914	45.73777298
C04	CON	2	M	30	174	78	25.76298058	218.6293	1097.17073	15.44251507	1966	31.297848	17.7808064	49.0786544	18.4158352	38.782116	67.4944896	0.727150538	0.04415011	8.03765024	30.1185088	18.35233232	0.011793612	10.2965384	0.132361516	15	85	25.752	145.502	171.254	72.977	1.0644	0.3796	18.2	74.895	13.649	61.246	3.382	10.348	8.812	0.503	23.78	19.862	1.314	36.045	28.808	0.998	12.91678792	67.92490543
C05	CON	2	M	22	192	94.1	25.52625868	287.29165	481.5519232	27.89851137	2133	39.916096	23.4053472	63.3214432	23.0878328	50.121916	86.409276	0.732808399	0.034257749	10.9315672	38.55532	26.6712096	0.002038736	7.3935496	0.078820116	15.6	84.4	14.637	79.153	93.79	88.221	1.0631	4.885	16.8	90.598	15.261	75.337	3.783	12.453	10.7	0.545	31.295	25.072	1.579	41.865	35.614	1.071	10.03350287	84.6584738
C06	CON	2	F	36	157	56.7	23.00296158	198.77665	65.48418379	19.92005019	1163	21.999212	13.1995272	35.1987392	12.8820128	26.7165688	48.080752	0.732075472	0.030354132	5.29795456	21.54562	13.48982608	0.025232404	8.7089664	0.153354633	18.5	81.5	23.071	101.888	124.96	53.642	1.0566	2.95	13.4	54.891	7.333	47.558	2.32	6.272	5.31	0.302	19.009	15.51	0.821	25.953	23.818	0.722	16.1056037	47.5681227
C07	CON	2	F	36	162	57.6	21.9478738				1273	21.6816976	13.1995272	34.8812248	12.7912944	26.3990544	47.6725192	0.73168411	0.035842294	4.97136832	20.9105912	13.66219104	0.00265252	10.2511792	0.176977291	26.2	73.8	33.449	94.196	127.646	55.701	1.0395	3.31	23.9	55.69	13.307	42.382	2.37	6.211	4.672	0.287	19.984	14.1	0.767	26.071	20.894	0.851	22.9557324	44.37749814
[truncated: 76 more columns]
